# Supplementary material for: Comparative genomics and proteomics analysis of phages infecting multi-drug resistant Escherichia coli O177 isolated from cattle faeces
Source: Sci Rep. 2023 Dec 5;13:21426. doi: 10.1038/s41598-023-48788-w (PMC10698182; doi:10.1038/s41598-023-48788-w)
Supplement: Supplementary file 1 — Supplementary Table S1. [file 41598_2023_48788_MOESM1_ESM.xlsx]

## Sheet: Index
Comparative genomics and proteomics analysis of phages infecting multi-drug resistant Escherichia coli O177 strain isolated from cattle faeces
Peter Kotsoana Montso1,2,*, Andrew M. Kropinski3, Fortunate Mokoena4, Rian Ewald Pierneef5,6,7, Victor Mlambo8, Collins Njie Ateba1,2
1Food Security and Safety Focus Area, Faculty of Natural and Agricultural Sciences, North-West University, Private Bag X2046, Mmabatho 2735, South Africa.
2Department of Microbiology, Faculty of Natural and Agricultural Sciences, North-West University, Private Bag X2046, Mmabatho 2735, South Africa.
3Department Food Science, and Pathobiology, Ontario Veterinary College, University of Guelph, Guelph, ON N1G 2W1, Canada
4Department of Biochemistry, Faculty of Natural and Agricultural Sciences, North-West University, Mmabatho, South Africa.
5Department of Biochemistry, Genetics and Microbiology, University of Pretoria, Pretoria, 0001, South Africa
6Centre for Bioinformatics and Computational Biology, University of Pretoria, Pretoria, 0001, South Africa
7SARChI Chair: Marine Microbiomics, microbiome@UP, Department of Biochemistry, Genetics and Microbiology, University of Pretoria (UP), Hatfield, Pretoria, South Africa
8School of Agricultural Sciences, Faculty of Agriculture and Natural Sciences, University of Mpumalanga, Mbombela, 1200, South Africa.
*Correspondence: montsokp@gmail.com
Table	Legend
Table S1	Percentage nucleotide sequence similarities of Escherichia coli O177 phages with closely related Escherichia phages obtained by Blastn in the NCBI

## Sheet: TableS1
Supplementary Table S1: Percentage nucleotide sequence similarities of Escherichia coli O177 phages with closely related Escherichia phages obtained by Blastn in the NCBI
Phage	Most homologous phages
	Class	Family	Genus	Name	Coverage (%)	Identity (%)	E. value	Accession no.
vB_EcoM_3A1_SA_NWU	Caudoviricetes	Stephanstirmvirinae	Phapecoctavirus	Escherichia phage vB_EcoM-Ro121lw	96	99.06	0	MH160766.1
vB_EcoM_10C2_SA_NWU	Caudoviricetes	Vequintavirina	Vequintavirus	Escherichia phage vB_EcoM_HdK5	97	97.18	0	MK373780.1
vB_EcoM_10C3_SA_NWU	Caudoviricetes	Stephanstirmvirinae	Phapecoctavirus	Escherichia phage vB_EcoM_Schickermooser	96	98.03	0	NC_048196.1
vB_EcoM_11B_SA_NWU	Caudoviricetes	Straboviridae (subfamily) Tevenvirinae	Tequatrovirus	Escherichia phage vB_EcoM-UFV11	95	98	0	OP555982.1
vB_EcoM_12A_SA_NWU	Caudoviricetes	Vequintavirina	Vequintavirus	Escherichia phage vB_EcoM_HdK5	97	97.18	0	MK373780.1
vB_EcoM_118_SA_NWU	Caudoviricetes	Stephanstirmvirinae	Phapecoctavirus	Escherichia phage vB_EcoM_Schickermooser	96	98.03	0	NC_048196.1
vB_EcoM_366V_SA_NWU	Caudoviricetes	Vequintavirina	Vequintavirus	Escherichia phage vB_EcoM_HdK5	97	97.09	0	MK373780.1
