# Supplementary material for: Comparative genomics and proteomics analysis of phages infecting multi-drug resistant Escherichia coli O177 isolated from cattle faeces
Source: Sci Rep. 2023 Dec 5;13:21426. doi: 10.1038/s41598-023-48788-w (PMC10698182; doi:10.1038/s41598-023-48788-w)
Supplement: Supplementary file 2 — Supplementary Table S2. [file 41598_2023_48788_MOESM2_ESM.xlsx]

## Sheet: Index
Comparative genomics and proteomics analysis of phages infecting multi-drug resistant Escherichia coli O177 strain isolated from cattle faeces																Comparative Genomics and Proteomics Analysis of Eight Novel Jumbo Phages Infecting Multi-drug resistant Escherichia coli O177 Strain																Comparative Genomics and Proteomics Analysis of Eight Novel Jumbo Phages Infecting Multi-drug resistant Escherichia coli O177 Strain																Comparative Genomics and Proteomics Analysis of Eight Novel Jumbo Phages Infecting Multi-drug resistant Escherichia coli O177 Strain
Peter Kotsoana Montso1,2,*, Andrew M. Kropinski3, Fortunate Mokoena4, Rian Ewald Pierneef5,6,7, Victor Mlambo8, Collins Njie Ateba1,2
1Food Security and Safety Focus Area, Faculty of Natural and Agricultural Sciences, North-West University, Private Bag X2046, Mmabatho 2735, South Africa.																																Peter Kotsoana Montso1,2*, Andrew M. Kropinski3, Fortunate Mokoena4, Rian Ewald Pierneef5, Victor Mlambo6, Collins Njie Ateba1,2																Peter Kotsoana Montso1,2*, Andrew M. Kropinski3, Fortunate Mokoena4, Rian Ewald Pierneef5, Victor Mlambo6, Collins Njie Ateba1,2
2Department of Microbiology, Faculty of Natural and Agricultural Sciences, North-West University, Private Bag X2046, Mmabatho 2735, South Africa.																																1Food Security and Safety Focus Area, Faculty of Natural and Agricultural Sciences, North-West University, Private Bag X2046, Mmabatho 2735, South Africa																1Food Security and Safety Focus Area, Faculty of Natural and Agricultural Sciences, North-West University, Private Bag X2046, Mmabatho 2735, South Africa
3Department Food Science, and Pathobiology, Ontario Veterinary College, University of Guelph, Guelph, ON N1G 2W1, Canada																																2Food Security and Safety Focus Area, Faculty of Natural and Agricultural Sciences, North-West University, Private Bag X2046, Mmabatho 2735, South Africa																2Food Security and Safety Focus Area, Faculty of Natural and Agricultural Sciences, North-West University, Private Bag X2046, Mmabatho 2735, South Africa
4Department of Biochemistry, Faculty of Natural and Agricultural Sciences, North-West University, Mmabatho, South Africa.																																3Department of Pathobiology, Ontario Veterinary College University of Guelph, Guelph, ON N1G 2W1, Canada																3Department of Pathobiology, Ontario Veterinary College University of Guelph, Guelph, ON N1G 2W1, Canada
5Department of Biochemistry, Genetics and Microbiology, University of Pretoria, Pretoria, 0001, South Africa																																4Department of Biochemistry, Faculty of Natural and Agricultural Sciences, North-West University, Private Bag X2046, Mmabatho 2735, South Africa																4Department of Biochemistry, Faculty of Natural and Agricultural Sciences, North-West University, Private Bag X2046, Mmabatho 2735, South Africa
6Centre for Bioinformatics and Computational Biology, University of Pretoria, Pretoria, 0001, South Africa																																5Biotechnology Platform, Agricultural Research Council, Private Bag X 05, Onderstepoort, Pretoria 0110, South Africa																5Biotechnology Platform, Agricultural Research Council, Private Bag X 05, Onderstepoort, Pretoria 0110, South Africa
7SARChI Chair: Marine Microbiomics, microbiome@UP, Department of Biochemistry, Genetics and Microbiology, University of Pretoria (UP), Hatfield, Pretoria, South Africa																																6Faculty of Agriculture and Natural Sciences School of Agricultural Sciences, University of Mpumalanga, Mbombela, South Africa																6Faculty of Agriculture and Natural Sciences School of Agricultural Sciences, University of Mpumalanga, Mbombela, South Africa
8School of Agricultural Sciences, Faculty of Agriculture and Natural Sciences, University of Mpumalanga, Mbombela, 1200, South Africa.
*Correspondence: montsokp@gmail.com
Table	Legend
Table S4A	The tRNA detected in Escherichia phage vB_EcoM_3A1_SA_NWU
Table S4B	The tRNA detected in Escherichia phage vB_EcoM_10C2_SA_NWU
Table S4C	The tRNA detected in Escherichia phage vB_EcoM_10C3_SA_NWU
Table S4D	The tRNA detected in Escherichia phage vB_EcoM_11B_SA_NWU
Table S4E	The tRNA detected in Escherichia phage vB_EcoM_12A_SA_NWU
Table S4F	The tRNA detected in Escherichia phage vB_EcoM_118_SA_NWU
Table S4H	The tRNA detected in Escherichia phage vB_EcoM_366V_SA_NWU

## Sheet: TableS4A
Supplementary Table S4A: The tRNA detected in Escherichia phagev B_EcoM_3A1_SA_NWU phage
tRNA #A2:H21	tRNA Begin	tRNA End	tRNA Type	Anticodon	Infernal Score	Isotype Model	Isotype Score
1	55161	55232	Met	CAT	67.6	Asn	51.7
2	55238	55309	Arg	TCT	61.6	Gln	65.4
3	55643	55725	Ser	GCT	52.4	Arg	45.8
4	55859	55943	Tyr	GTA	38.2	Tyr	18.7
5	55953	56035	Asn	GTT	56.2	Ser	53.9
6	56129	56200	Thr	TGT	45.2	His	56.8
7	56518	56588	Gly	TCC	57.5	Gly	61.4
8	56690	56762	Gln	TTG	44.6	Gln	45.2
9	56859	56932	Pro	TGG	66.1	Ala	66
10	56942	57012	Ile	GAT	70.1	Gln	69.3
11	57094	57169	Met	CAT	42.1	Thr	31.2
						GCT: 1
						TCT: 2
						TAA: 1

## Sheet: TableS4B
Supplementary Table 4B: The tRNA detected in Escherichia phage vB_EcoM_10C2_SA_NWU
tRNA #	tRNA Begin	tRNA End	tRNA Type	Anticodon	Infernal Score	Isotype Model	Isotype Score
1	70568	70496	Gln	TTG	57.9	Thr	48.9
2	70494	70411	Leu	TAA	54.3	Ile	54
3	70402	70332	Gly	TCC	51.3	His	61
4	70318	70245	Pro	TGG	75.3	Thr	73.8
5	70242	70156	Ser	TGA	63	Ser	73.7
6	70147	70075	Thr	TGT	71.9	Thr	81.4
7	70070	69999	Met	CAT	51.8	Thr	45.7
8	69986	69903	Tyr	GTA	36.3	Tyr	21.6
9	69895	69824	Asn	GTT	72.9	Trp	78.8
10	69706	69634	His	GTG	66.4	Cys	55.3
11	68952	68880	Arg	TCT	58.3	Ala	60.7

## Sheet: TableS4C
Supplementary Table 4C: The tRNA detected in Escherichia phage vB_EcoM_10C3_SA_NWU
tRNA #	tRNA Begin	tRNA End	tRNA Type	Anticodon	Infernal Score	Isotype Model	Isotype Score
1	61841	61770	Arg	TCT	68	Thr	66.2
2	61636	61552	Tyr	GTA	38.2	Tyr	18.7
3	61142	61070	Thr	TGT	73.1	Trp	72.4
4	61065	60994	Met	CAT	54.3	Thr	48.7
5	60979	60906	Pro	TGG	74	Thr	70.5

## Sheet: TableS4D
Supplementary Table 4D: The tRNA detected in Escherichia phage vB_EcoM_11B_SA_NWU
tRNA #	tRNA Begin	tRNA End	tRNA Type	Anticodon	Infernal Score	Isotype Model	Isotype Score
1	55753	55824	Met	CAT	67.6	Asn	51.7
2	55830	55901	Arg	TCT	61.6	Gln	65.4
3	56235	56317	Ser	GCT	52.4	Arg	45.8
4	56545	56627	Asn	GTT	56.2	Ser	53.9
5	56721	56792	Thr	TGT	45.2	His	56.8
6	57110	57180	Gly	TCC	57.5	Gly	61.4
7	57282	57354	Gln	TTG	44.6	Gln	45.2
8	57451	57524	Pro	TGG	66.1	Ala	66
9	57534	57604	Ile	GAT	70.1	Gln	69.3
10	57686	57761	Met	CAT	42.1	Thr	31.2

## Sheet: TableS4E
Supplementary Table 4E: The tRNA detected in Escherichia phage vB_EcoM_12A_SA_NWU
tRNA #	tRNA Begin	tRNA End	tRNA Type	Anticodon	Infernal Score	Isotype Model	Isotype Score
1	61841	61770	Arg	TCT	68	Thr	66.2
2	61636	61552	Tyr	GTA	38.2	Tyr	18.7
3	61142	61070	Thr	TGT	73.1	Trp	72.4
4	61065	60994	Met	CAT	54.3	Thr	48.7
5	60979	60906	Pro	TGG	74	Thr	70.5

## Sheet: TableS4F
Supplementary Table 4F: The tRNA detected in Escherichia phage vB_EcoM_118_SA_NWU
tRNA #	tRNA Begin	tRNA End	tRNA Type	Anticodon	Infernal Score	Isotype Model	Isotype Score
1	135126	135197	Arg	TCT	68	Thr	66.2
2	135331	135415	Tyr	GTA	38.2	Tyr	18.7
3	135825	135897	Thr	TGT	73.1	Trp	72.4
4	135902	135973	Met	CAT	54.3	Thr	48.7
5	135988	136061	Pro	TGG	74	Thr	70.5

## Sheet: TableS4G
Supplementary Table 4G: The tRNA detected in Escherichia phage vB_EcoM_366V_SA_NWU
tRNA #	tRNA Begin	tRNA End	tRNA Type	Anticodon	Infernal Score	Isotype Model	Isotype Score
1	55753	55824	Met	CAT	67.6	Asn	51.7
2	55830	55901	Arg	TCT	61.6	Gln	65.4
3	56235	56317	Ser	GCT	52.4	Arg	45.8
4	56545	56627	Asn	GTT	56.2	Ser	53.9
5	56721	56792	Thr	TGT	45.2	His	56.8
6	57110	57180	Gly	TCC	57.5	Gly	61.4
7	57282	57354	Gln	TTG	44.6	Gln	45.2
8	57451	57524	Pro	TGG	66.1	Ala	66
9	57534	57604	Ile	GAT	70.1	Gln	69.3
10	57686	57761	Met	CAT	42.1	Thr	31.2
