# Supplementary material for: Comparative genomics and proteomics analysis of phages infecting multi-drug resistant Escherichia coli O177 isolated from cattle faeces
Source: Sci Rep. 2023 Dec 5;13:21426. doi: 10.1038/s41598-023-48788-w (PMC10698182; doi:10.1038/s41598-023-48788-w)
Supplement: Supplementary file 3 — Supplementary Table S3. [file 41598_2023_48788_MOESM3_ESM.xlsx]

## Sheet: Index
Comparative genomics and proteomics analysis of phages infecting multi-drug resistant Escherichia coli O177 strain isolated from cattle faeces																Comparative Genomics and Proteomics Analysis of Eight Novel Jumbo Phages Infecting Multi-drug resistant Escherichia coli O177 Strain																Comparative Genomics and Proteomics Analysis of Eight Novel Jumbo Phages Infecting Multi-drug resistant Escherichia coli O177 Strain																Comparative Genomics and Proteomics Analysis of Eight Novel Jumbo Phages Infecting Multi-drug resistant Escherichia coli O177 Strain
Peter Kotsoana Montso1,2,*, Andrew M. Kropinski3, Fortunate Mokoena4, Rian Ewald Pierneef5,6,7, Victor Mlambo8, Collins Njie Ateba1,2
1Food Security and Safety Focus Area, Faculty of Natural and Agricultural Sciences, North-West University, Private Bag X2046, Mmabatho 2735, South Africa.																																Peter Kotsoana Montso1,2*, Andrew M. Kropinski3, Fortunate Mokoena4, Rian Pierneef5, Victor Mlambo6, Collins Njie Ateba1,2																Peter Kotsoana Montso1,2*, Andrew M. Kropinski3, Fortunate Mokoena4, Rian Pierneef5, Victor Mlambo6, Collins Njie Ateba1,2
2Department of Microbiology, Faculty of Natural and Agricultural Sciences, North-West University, Private Bag X2046, Mmabatho 2735, South Africa.																																1Food Security and Safety Focus Area, Faculty of Natural and Agricultural Sciences, North-West University, Private Bag X2046, Mmabatho 2735, South Africa																1Food Security and Safety Focus Area, Faculty of Natural and Agricultural Sciences, North-West University, Private Bag X2046, Mmabatho 2735, South Africa
3Department Food Science, and Pathobiology, Ontario Veterinary College, University of Guelph, Guelph, ON N1G 2W1, Canada																																2Food Security and Safety Focus Area, Faculty of Natural and Agricultural Sciences, North-West University, Private Bag X2046, Mmabatho 2735, South Africa																2Food Security and Safety Focus Area, Faculty of Natural and Agricultural Sciences, North-West University, Private Bag X2046, Mmabatho 2735, South Africa
4Department of Biochemistry, Faculty of Natural and Agricultural Sciences, North-West University, Mmabatho, South Africa.																																3Department of Pathobiology, Ontario Veterinary College University of Guelph, Guelph, ON N1G 2W1, Canada																3Department of Pathobiology, Ontario Veterinary College University of Guelph, Guelph, ON N1G 2W1, Canada
5Department of Biochemistry, Genetics and Microbiology, University of Pretoria, Pretoria, 0001, South Africa																																4Department of Biochemistry, Faculty of Natural and Agricultural Sciences, North-West University, Private Bag X2046, Mmabatho 2735, South Africa																4Department of Biochemistry, Faculty of Natural and Agricultural Sciences, North-West University, Private Bag X2046, Mmabatho 2735, South Africa
6Centre for Bioinformatics and Computational Biology, University of Pretoria, Pretoria, 0001, South Africa																																5Biotechnology Platform, Agricultural Research Council, Private Bag X 05, Onderstepoort, Pretoria 0110, South Africa																5Biotechnology Platform, Agricultural Research Council, Private Bag X 05, Onderstepoort, Pretoria 0110, South Africa
7SARChI Chair: Marine Microbiomics, microbiome@UP, Department of Biochemistry, Genetics and Microbiology, University of Pretoria (UP), Hatfield, Pretoria, South Africa																																6Faculty of Agriculture and Natural Sciences School of Agricultural Sciences, University of Mpumalanga, Mbombela, South Africa																6Faculty of Agriculture and Natural Sciences School of Agricultural Sciences, University of Mpumalanga, Mbombela, South Africa
8School of Agricultural Sciences, Faculty of Agriculture and Natural Sciences, University of Mpumalanga, Mbombela, 1200, South Africa.
*Correspondence: montsokp@gmail.com
Table	Legend
Table S5A	Rho-independent terminators in Escherichia phage vB_EcoM_3A1_SA_NWU. Loops and stem are shown in red and blue, respectively
Table S5B	Rho-independent terminators in Escherichia phage vB_EcoM_10C2_SA_NWU. Loops and stem are shown in red and blue, respectively
Table S5C	Rho-independent terminators in Escherichia phage vB_EcoM_10C3_SA_NWU. Loops and stem are shown in red and blue, respectively
Table S5D	Rho-independent terminators in Escherichia phagevB_EcoM_11B_SA_NWU. Loops and stem are shown in red and blue, respectively
Table S5E	Rho-independent terminators in Escherichia phage vB_EcoM_12A_SA_NWU. Loops and stem are shown in red and blue, respectively
Table S5F	Rho-independent terminators in Escherichia phage vB_EcoM_118_SA_NWU. Loops and stem are shown in red and blue, respectively
Table S5G	Rho-independent terminators in Escherichia phage vB_EcoM_336V_SA_NWU. Loops and stem are shown in red and blue, respectively

## Sheet: TableS5A
Supplementary Table S5A:Rho-independent terminators in Escherichia phage vB_EcoM_3A1_SA_NWU. Loops and stem are shown in red and blue, respectively
12807 Rnamotif + TAACAGTTGCACCCCGTTCTGCGGGGgTGTTATTGTATA -10.50
16749 Both + AATCTATCAAAGCTGCATCTTCAATAGGTGCAGCcTTTTAAAAGGAG -12.00
17306 Both + TAGCAATAGAACCCGCTTCGGCGGGTTTTTTCATATC -9.80
17626 Both - AATAAAACAAAGGCACCCACTTGGGTGCCTTTTCTATTTTA -14.50
17627 Both + AAAATAGAAAAGGCACCCAAGTGGGTGCCTTTGTTTTATTC -14.50
17943 Rnamotif - AAACCACTCAAGGGGCTTCGGCCCCTTTCTTATTAGG -10.60
19272 Both - ATCTGAACAAAGCCTCCTGTTTCAGGGGGCTTTTCTTTTATAG -13.40
22044 Rnamotif - GTAAATAATAACCCGCTTCGGCGGGTTTTTTATTGAC -9.80
24249 Rnamotif - GGTCTGGGAAGGCAGAGGGTAGTGATTCTGCTTTTGAAACAGG -7.10
26581 Both - TGATATACTTATACTCCCTTTTCGGAGGGAGTATTTTAAGGAGGG -11.60
36210 Rnamotif - TGATGAAACTAGGGGCTTCGGCCCCTTTTTATTGAGG -10.60
41538 Both - ACAATGTGCAAGGCGGGGTTAGACCGCCTTTTGTTTTTTA -9.90
42330 Both - TCTAATAATCAGGGAGCTTATTGCTCCCTTTTTTATTGAC -11.90
44665 Rnamotif - TATGATATTATGCCTACCTACTTAATGAGGTAGGCTTTTTAGGAGGC -13.90
57278 Rnamotif + AGTATTTACTAGCCTCCTTATTGGAGGCTTTTTGCTATCT -11.90
63723 Rnamotif - CTTCAAGTTCTGCGGCTGCACGTGCATCTGCGGCTGCTTTTTCTACAGC -13.40
65561 Both + TTAATATTAGAGGCTCGTCCGTGATGGGCGAGCCTTTTCTGTTTAC -13.60
70045 Erpin - TCTAATGATAAAAAGGGCATTTCTGCCCTTTaTTTATTATTGAAT -11.20
70049 Both + AATAATAAATAAAGGGCAGAAATGCCCTTTTTATCATTAGAG NA
72853 Both + TTAATAAAATACCTCGCTTCGGCGGGGTTTTTTCGTTTC -10.10
75182 Rnamotif + CCATACAGCCCTGCCAGTCCGTGTGACTGGCGTTAATTATGGTG -12.30
79939 Rnamotif - CAGCATCATCAGGGAACACAAGTGTTCCCgaTTTTGCAATATA -10.10
80066 Rnamotif - ATAATACAATTGATGGTTGTTTCAACCATCaTGTTATTTTGAC -10.20
80068 Rnamotif + CAAAATAACATGATGGTTGAAACAACCATCaaTTGTATTATAAC -10.20
85781 Both - GTGTTTAGCAAGATAGATCATTGCCTGATCTATCTTTTGCTTTTCAC -9.30
88366 Rnamotif - AAGGGCTTTTCTCAGGGTTGGTATCAACCCTGATTCTGTCTCAAT -11.50
93392 Rnamotif - ATAAAAAGAAAGCCCCTTTCGGGGCTTCTGTTACCGT -10.10
93393 Both + CGGTAACAGAAGCCCCGAAAGGGGCTTTCTTTTTATG -11.00
96110 Both - ATAAAAGAAAAGGGAACCTTTGCGGGTTCCCTTTTTTATTAGTC -13.00
96111 Both + ACTAATAAAAAAGGGAACCCGCAAAGGTTCCCTTTTCTTTTATAAA -13.30
98801 Rnamotif - AGAACTTGCTGCTTTAGCTGTTACTAAGGCTGGAGaaTTTTACAATCTT -9.20
115801 Both - TTAATAGATAAGCCTCCTTCGGGAGGCTATTTTATAGGA -11.80
115802 Rnamotif + CCTATAAAATAGCCTCCCGAAGGAGGCTTATCTATTAAA -10.90
119121 Rnamotif + TAAGTTACTGTCTACCACAACTTGTTCTATGTGGTAGccTTTTATCTGTAT -9.60
120284 Rnamotif - GTTAGTGGTTGTAGCCACGGTTGTCGTGGCTGTTTTAACCAGAA -12.40
122270 Both - TAAAACTTAAAGGCGCACTTTGCGCCTTTTTTGATTTC -9.70
122271 Both + AAATCAAAAAAGGCGCAAAGTGCGCCTTTAAGTTTTAT -9.70
131926 Rnamotif - TGCTATTGTTTGCCTTCTCACGGAAGGCTTTAATTCCTGC -9.50
134834 Rnamotif - TCCATAACAAATGCCCCTTGCGGGGCATCTTTATTAGAA -11.30
134835 Rnamotif + TCTAATAAAGATGCCCCGCAAGGGGCATTTGTTATGGAG -12.20
139329 Both - ACCTTACAAATAGCGGGAACTATTCCCGCTTTATGTAACATAT -11.90
143819 Both - TCTTTATATGAGCGGCACCATTGCCGCTATATTATTAAT -10.20
144006 Both - ATGTAAAAAGAAAGGGCGCTAGATGCGCCCTTgTTATGTTAATCCT -15.80
144011 Both + TAACATAACAAGGGCGCATCTAGCGCCCTTTCTTTTTACA -12.60
147836 Both - ATTGCGTTTAATGGGGCGTTACCGCCCCGcTTATGGTTTATT -12.60
148315 Both + TAAGATAAATAAACAGGGCTTGTTTTTGTCCTGTTTTTTGTTATACTT -11.40
149504 Both - GCAAAAAGAAAGGGCGCTTGATGCGCCCccTTATTTTGTTGT -13.20
149507 Both + ACAAAATAAGGGGGCGCATCAAGCGCCCTTTCTTTTTGCC -12.60

## Sheet: TableS5B
Supplementary Table S5B:Rho-independent terminators in Escherichia phage vB_EcoM_10C2_SA_NWU. Loops and stem are shown in red and blue, respectively
15554 Both - TTAAAATTTAAGGACTCCTTCGGGAGTCCTTTTTCATTTAA -13.00
25384 Both - GAATAAATCTAGGGACCTCCGGGTCCCTTTTTCATACAA -12.80
35048 Rnamotif + CCGTATAAAGCTAAAGGGCCGAAGCCCTTTATTTTGTAATAAT -10.90
36318 Rnamotif - TATTATGCGGATAGGAGCTTCGGCTCCTATATTGCTTTATA -11.00
38515 Rnamotif + CTGATCATTCTGTTTCATCGTCTGATGAAGCTCTTTTTCCCAT -9.10
41010 Both - TGCGATTTTGTGAATGGCCCTGGATGCAGGGCCGTTCTTTTCGTTACAG -11.80
52552 Both - TATAAATGATAGGGAGCCTTCGGGCTCCCTTTTTTATTTCA -15.10
52552 Both + TGAAATAAAAAAGGGAGCCCGAAGGCTCCCTaTCATTTATAATAA -15.80
56553 Both - GAATAACATTAGTCTCCTTCGGGAGACTTTTTTCATTTT -9.70
56675 Rnamotif + AAATGCTGTTAGATTGGTCTAGTATGTGATCAATCaTTTTAATTGTGT -9.90
59468 Rnamotif - AAATATATCAAGGGCGATATTGTCGCCCTCTTTCTTGAAG -11.30
66407 Rnamotif - AATAATGATAAGGGGCTTCGGCCCCTATTACTTGGAG -10.60
66408 Both + TCCAAGTAATAGGGGCCGAAGCCCCTTATCATTATTT -9.70
67602 Both - TAACATTCTTAGCCCCGACCAAAAGGTTGGGGCTTTTTGGTATCTA -14.80
68161 Both - CGCAAGGCTTAGCCCCGACCGAAAGGTTGGGGCTTTTTGGTATAAA -14.80
77987 Rnamotif - TGTGTCACTCCGCCATGTGTTTCATATGGCTTTTTAATTTCT -10.40
80247 Rnamotif - GATATTGATTACTCGGGAGATTTTTTCCCGAGTTTGATTTTGTC -12.40
84217 Both - ATAAAGAAAAAGGGAGCCCATGGGCTCCCTTAATTTAAAAT -14.20
84218 Both + TTTTAAATTAAGGGAGCCCATGGGCTCCCTTTTTCTTTATA -14.20
86967 Rnamotif - AAATCTGCTAAGCGGGAAATAACTCCCGCTTTATTATTAAG -10.90
87654 Rnamotif + AATACGTTAAATTCGATCCTGCAGGATCGAATTTTCCTGACAC -10.40
98153 Rnamotif - TGCTTAAAGCAGGATGGGGATTTCTCCCCATTCaTTTTATTCCCAA -13.50
101894 Rnamotif - TTACAATATCTTCTGCACCTTGTGCAGATTTATCTTCTAC -9.20
103554 Rnamotif + TGACGATTTAAGGGACCTTCGGGTCCCTTTAGTTGTTTT -11.80
104911 Both - CTAAATAAAAAGGGACCTTTCGGTCCCTTTGATTTATTC -11.30
104912 Both + AATAAATCAAAGGGACCGAAAGGTCCCTTTTTATTTAGC -12.20
118815 Both - AAATAAAAATATGGGGACCTTTCGGTCCCCATTGTTATATTGCT -15.80
118817 Both + CAATATAACAATGGGGACCGAAAGGTCCCCATATTTTTATTTA -16.70
123381 Rnamotif - TCTCTATTAATTAAAGGCCTTCGGGCCTTTAaTTTTATAAATAG -12.00
128181 Both - GCATAAGTTGAGGACTCCTTCGGGAGTCCTTTTTTATTTTC -13.00
136093 Rnamotif - TTTTTAAGGAGTGGGCCGCAAGGCCCATTTTATTATGAA -12.20
143014 Both + AAATCTTGTCTTCGACTTCATCTTCTTCAGAAGTCGGTTCTTTATACTC -9.00
143683 Both - ACTAATTAATTGGGGACCTCTAAGGTCCCCTTTTTTATTTCAA -15.20
152580 Both + AGTATAAATTGAGGGAGCCTTCGGGTTCCCTTTTTCTTTATAAA -14.00
158161 Both + CACCCTCAAAACCCTCGTTGAATTCGTCGATGAGGGTTTTCTTATCTT -10.20
160949 Both - CAGTAATTTTAGGGAGAGCCTCGGCTCTCCCTTTTTTTATTTT -17.50
165816 Rnamotif + TTTTCCTTAGTTAAGGGCCGAAGCCCTTATTTAAATTGTTC -10.00

## Sheet: TableS5C
Supplementary Table S5C: Rho-independent terminators in Escherichia phage vB_EcoM_10C3_SA_NWU. Loops and stem are shown in red and blue, respectively
2488 Both - TCTAAGACCTCCCCCGCTTCGGCGGGGaTTTTCTATTTGG -13.50
13702 Both - GTAAATAAAAAGGGGCCGTTTGGCCCCTTTCTTTTTATA -13.50
13703 Both + ATAAAAAGAAAGGGGCCAAACGGCCCCTTTTTATTTACC -13.50
19388 Both - TAATATATCTAACCGCTCCTGACGGGGCGGTTTTCTTATCTGGA -14.20
19780 Rnamotif + AATGGTTTTACCCGCCTCAATTTCTTGAGAGGTGGTTATCTTGCCAC -11.00
28902 Both - AACCTTTAAAGCCCCGCTTCGGCGGGGTTTATTTTTATG -13.10
34406 Both - GTAACTGTTTTGCCCTCGCTTCGGCGGGGGCTTTTTGTTTGTAT -16.90
45324 Rnamotif - AAACTGTGCAGGGGGGCTCCGGCCCCCTTTATTTTATCG -14.90
47707 Both - GGATAATCTAAGGGCCGGATTCCTTTTCTGGGATCTGGCCCTTTTTATTATGAG -13.40
48599 Both - TTTTAGCATAAGCCTCACCTTAGGGTGGGGCtTTTTGCTTTTATG -15.40
49782 Both + CATATTGTGCAGCCATCAGTTTGGTGGCgaTGTTATTATCTT -9.30
53605 Both - TCATCCCATATGGGGAGGGGGTTCTCCCCCTCCCCTTTTTATTTATTA -18.20
58170 Both - ATTGGAGATACTAGCCCTCTGACGAGGGCTATTTTGTTATACTG -14.00
68626 Both - AAACAAGTAAAGCCGGGATCGCCCCGGCTATGTTATTAAA -12.50
68626 Both + TTTAATAACATAGCCGGGGCGATCCCGGCTTTACTTGTTTCGG -13.40
76333 Both + TAACAAGTATAGGGAGGCGCAAGCCTCCCTTTTCCTTTTGG -15.50
83335 Rnamotif + ATAATTTTAAAGGGGCTTCGGCCCCaTTTTAGAGGTAG -11.10
87665 Rnamotif - AACAACAATATGCCACATCCTTGTGGCTTTTGTCAAGTA -9.90
87666 Rnamotif + ACTTGACAAAAGCCACAAGGATGTGGCaTATTGTTGTTAC -9.30
89660 Rnamotif - TAGATATTTAAGGGTGGAATAACCACCCTTTTGTATTACT -10.60
91189 Both + TTAATCTTAAAGCCCTCTTCGGAGGGCTTTTATGATCTG -11.80
97453 Rnamotif + AATGATGAGAAGGTTGTAGATGCTGCAGCCaTTTTGAACGCTC -10.20
102608 Both + TAAGACACCTAGGACGCTCTGTGGCGTCCTTTTCTTTATCT -11.20
105178 Erpin + ATAATATAAAAGCAGGGCAACTATTAGAAGATCTATAGTTGCCTTGCTTGTTATGTCATG -11.30
105972 Both - ACTAAACTATCAGGGGCTTTAAAAGGCCCCTTTCTTTTTGTCTG -12.80
107342 Rnamotif - GTACTGATTTTGGGGTTGACTTGTTCGGCCCCTTTTGCTATTCT -12.40
110122 Both - AATCACATAAAGGCCATGCGGTTGCATGGCCTTTATTATTTTGG -15.60
110124 Both + AAAATAATAAAGGCCATGCAACCGCATGGCCtTTATGTGATTATA -15.60
110166 Rnamotif + ATATTGCTGCAGGCCCTGCTAGGGGCCTTATTTTGCATT -11.70
111257 Rnamotif - TAACTAAGAGCGGCCCCCGATCATGGGGGCCTATCTTTTAAAA -16.90
111258 Rnamotif + TTTAAAAGATAGGCCCCCATGATCGGGGGCCgcTCTTAGTTACTT -17.40
112028 Both - ATCAGGTAACAGGCGGCATATTTGCCGCCTTATTGTTAAAC -14.50
112028 Erpin + GTTTAACAATAAGGCGGCAAATATGCCGCCTgTTACCTGATTAAA -15.30
113676 Both - TAACAACCAACGCCCCGCCATCGTGCGGGGCTTTTTATTTCTA -15.90
115691 Rnamotif + TCCTTTGTGTTGGCGGGAAACATTCCCGCCTTTTGTGTCTAG -14.30
119950 Both - GATACTGTAGAGGGAGATTTAATCTCCCTTTTTAAGAGCG -9.70
121204 Both - TAACTAACATAGCCCTGCCCGAAAGGGTAGGGCaTTTTTGTATAAGG -16.00
130881 Rnamotif - GGTGGTGATCTGGCAGGAAAACCCTGCCTGCCTTTTGTTGGAAT -10.30
132258 Both - TTTAACACTAGGCCCTGCCCGAAAGGGTGGGGCtTTTTGCATTAGGA -14.20

## Sheet: TableS5D
Supplementary Table S5D:Rho-independent terminators in Escherichia phage vB_EcoM_11B_SA_NWU. Loops and stem are shown in red and blue, respectively
12807 Rnamotif + TAACAGTTGCACCCCGTTCTGCGGGGgTGTTATTGTATA -10.50
16749 Both + AATCTATCAAAGCTGCATCTTCAATAGGTGCAGCcTTTTAAAAGGAG -12.00
17306 Both + TAGCAATAGAACCCGCTTCGGCGGGTTTTTTCATATC -9.80
17626 Both - AATAAAACAAAGGCACCCACTTGGGTGCCTTTTCTATTTTA -14.50
17627 Both + AAAATAGAAAAGGCACCCAAGTGGGTGCCTTTGTTTTATTC -14.50
17943 Rnamotif - AAACCACTCAAGGGGCTTCGGCCCCTTTCTTATTAGG -10.60
19272 Both - ATCTGAACAAAGCCTCCTGTTTCAGGGGGCTTTTCTTTTATAG -13.40
22044 Rnamotif - GTAAATAATAACCCGCTTCGGCGGGTTTTTTATTGAC -9.80
26581 Both - TGATATACTTATACTCCCTTTTCGGAGGGAGTATTTTAAGGAGGG -11.60
36210 Rnamotif - TGATGAAACTAGGGGCTTCGGCCCCTTTTTATTGAGG -10.60
41538 Both - ACAATGTGCAAGGCGGGGTTAGACCGCCTTTTGTTTTTTA -9.90
42330 Both - TCTAATAATCAGGGAGCTTATTGCTCCCTTTTTTATTGAC -11.90
44665 Rnamotif - TATGATATTATGCCTACCTACTTAATGAGGTAGGCTTTTTAGGAGGC -13.90
57870 Rnamotif + AGTATTTACTAGCCTCCTTATTGGAGGCTTTTTGCTATCT -11.90
64315 Rnamotif - CTTCAAGTTCTGCGGCTGCACGTGCATCTGCGGCTGCTTTTTCTACAGC -13.40
66153 Both + TTAATATTAGAGGCTCGTCCGTGATGGGCGAGCCTTTTCTGTTTAC -13.60
70636 Erpin - TCTAATGATAAAAAGGGCATTTCTGCCCTTTaTTTATTATTGAAT -11.20
73444 Both + TTAATAAAATACCTCGCTTCGGCGGGGTTTTTTCGTTTC -10.10
75773 Rnamotif + CCATACAGCCCTGCCAGTCCGTGTGACTGGCGTTAATTATGGTG -12.30
80530 Rnamotif - CAGCATCATCAGGGAACACAAGTGTTCCCgaTTTTGCAATATA -10.10
80657 Rnamotif - ATAATACAATTGATGGTTGTTTCAACCATCaTGTTATTTTGAC -10.20
80659 Rnamotif + CAAAATAACATGATGGTTGAAACAACCATCaaTTGTATTATAAC -10.20
86372 Both - GTGTTTAGCAAGATAGATCATTGCCTGATCTATCTTTTGCTTTTCAC -9.30
86774 Rnamotif + ATGCTACCAAACCGCCTCATGGTATTGGTGGTTTAGGTTCCCT -7.20
88957 Rnamotif - AAGGGCTTTTCTCAGGGTTGGTATCAACCCTGATTCTGTCTCAAT -11.50
93982 Rnamotif - ATAAAAAGAAAGCCCCTTTCGGGGCTTCTGTTACCGT -10.10
93983 Both + CGGTAACAGAAGCCCCGAAAGGGGCTTTCTTTTTATG -11.00
96700 Both - ATAAAAGAAAAGGGAACCTTTGCGGGTTCCCTTTTTTATTAGTC -13.00
96701 Both + ACTAATAAAAAAGGGAACCCGCAAAGGTTCCCTTTTCTTTTATAAA -13.30
99391 Both - AGAACTTGCTGCTTTAGCTGTTACTAAGGCTGGAGaaTTTTACAATCTT -9.20
117126 Both - TTAATAAATGAGCCTCCTTCGGGAGGCTATTTTATAGGA -11.80
120438 Rnamotif + TAAGTTACTGTCTACCACAACTTGTTCTATGTGGTAGccTTTTATCTGTAT -9.60
121601 Rnamotif - GTTAGTGGTTGTAGCCACGGTTGTCGTGGCTGTTTTAACCAGAA -12.40
123587 Both - TAAAACTTAAAGGCGCACTTTGCGCCTTTTTTGATTTT -9.70
123588 Both + AAATCAAAAAAGGCGCAAAGTGCGCCTTTAAGTTTTAT -9.70
133475 Rnamotif - TGCTATTGTTTGCCTTCTCACGGAAGGCTTTAATTCCTGC -9.50
136383 Rnamotif - TCCATAACAAATGCCCCTTGCGGGGCATCTTTATTAGAA -11.30
136384 Rnamotif + TCTAATAAAGATGCCCCGCAAGGGGCATTTGTTATGGAG -12.20
140878 Both - ACCTTACAAATAGCGGGAACTATTCCCGCTTTATGTAACATAT -11.90
145368 Both - TCTTTATATGAGCGGCACCATTGCCGCTATATTATTAAT -10.20
145555 Both - ATGTAAAAAGAAAGGGCGCTAGATGCGCCCTTgTTATGTTAATCCT -15.80
145560 Both + TAACATAACAAGGGCGCATCTAGCGCCCTTTCTTTTTACA -12.60
149385 Both - ATTGCGTTTAATGGGGCGTTACCGCCCCGcTTATGGTTTATT -12.60
149864 Both + TAAGATAAATAAACAGGGCTTGTTTTTGTCCTGTTTTTTGTTATACTT -11.40
151053 Both - GCAAAAAGAAAGGGCGCTTGATGCGCCCccTTATTTTGTTGT -13.20
151056 Both + ACAAAATAAGGGGGCGCATCAAGCGCCCTTTCTTTTTGCC -12.60

## Sheet: TableS5E
Supplementary Table S5E:Rho-independent terminators in Escherichia phage vB_EcoM_12A_SA_NWU. Loops and stem are shown in red and blue, respectively
2488 Both - TCTAAGACCTCCCCCGCTTCGGCGGGGaTTTTCTATTTGG -13.50
13702 Both - GTAAATAAAAAGGGGCCGTTTGGCCCCTTTCTTTTTATA -13.50
13703 Both + ATAAAAAGAAAGGGGCCAAACGGCCCCTTTTTATTTACC -13.50
19388 Both - TAATATATCTAACCGCTCCTGACGGGGCGGTTTTCTTATCTGGA -14.20
19780 Rnamotif + AATGGTTTTACCCGCCTCAATTTCTTGAGAGGTGGTTATCTTGCCAC -11.00
28902 Both - AACCTTTAAAGCCCCGCTTCGGCGGGGTTTATTTTTATG -13.10
34406 Both - GTAACTGTTTTGCCCTCGCTTCGGCGGGGGCTTTTTGTTTGTAT -16.90
45324 Rnamotif - AAACTGTGCAGGGGGGCTCCGGCCCCCTTTATTTTATCG -14.90
47707 Both - GGATAATCTAAGGGCCGGATTCCTTTTCTGGGATCTGGCCCTTTTTATTATGAG -13.40
48599 Both - TTTTAGCATAAGCCTCACCTTAGGGTGGGGCtTTTTGCTTTTATG -15.40
49782 Both + CATATTGTGCAGCCATCAGTTTGGTGGCgaTGTTATTATCTT -9.30
53605 Both - TCATCCCATATGGGGAGGGGGTTCTCCCCCTCCCCTTTTTATTTATTA -18.20
58170 Both - ATTGGAGATACTAGCCCTCTGACGAGGGCTATTTTGTTATACTG -14.00
68626 Both - AAACAAGTAAAGCCGGGATCGCCCCGGCTATGTTATTAAA -12.50
68626 Both + TTTAATAACATAGCCGGGGCGATCCCGGCTTTACTTGTTTCGG -13.40
76333 Both + TAACAAGTATAGGGAGGCGCAAGCCTCCCTTTTCCTTTTGG -15.50
83335 Rnamotif + ATAATTTTAAAGGGGCTTCGGCCCCaTTTTAGAGGTAG -11.10
87665 Rnamotif - AACAACAATATGCCACATCCTTGTGGCTTTTGTCAAGTA -9.90
87666 Rnamotif + ACTTGACAAAAGCCACAAGGATGTGGCaTATTGTTGTTAC -9.30
89660 Rnamotif - TAGATATTTAAGGGTGGAATAACCACCCTTTTGTATTACT -10.60
91189 Both + TTAATCTTAAAGCCCTCTTCGGAGGGCTTTTATGATCTG -11.80
97453 Rnamotif + AATGATGAGAAGGTTGTAGATGCTGCAGCCaTTTTGAACGCTC -10.20
102608 Both + TAAGACACCTAGGACGCTCTGTGGCGTCCTTTTCTTTATCT -11.20
105183 Erpin + ATAATATAAAAGCAGGGCAACTATTAGAAGATCTATAGTTGCCTTGCTTGTTATGTCATG -11.30
105977 Both - ACTAAACTATCAGGGGCTTTAAAAGGCCCCTTTCTTTTTGTCTG -12.80
107347 Rnamotif - GTACTGATTTTGGGGTTGACTTGTTCGGCCCCTTTTGCTATTCT -12.40
110127 Both - AATCACATAAAGGCCATGCGGTTGCATGGCCTTTATTATTTTGG -15.60
110129 Both + AAAATAATAAAGGCCATGCAACCGCATGGCCtTTATGTGATTATA -15.60
110171 Rnamotif + ATATTGCTGCAGGCCCTGCTAGGGGCCTTATTTTGCATT -11.70
111262 Rnamotif - TAACTAAGAGCGGCCCCCGATCATGGGGGCCTATCTTTTAAAA -16.90
111263 Rnamotif + TTTAAAAGATAGGCCCCCATGATCGGGGGCCgcTCTTAGTTACTT -17.40
112033 Both - ATCAGGTAACAGGCGGCATATTTGCCGCCTTATTGTTAAAC -14.50
112033 Erpin + GTTTAACAATAAGGCGGCAAATATGCCGCCTgTTACCTGATTAAA -15.30
113681 Both - TAACAACCAACGCCCCGCCATCGTGCGGGGCTTTTTATTTCTA -15.90
115696 Rnamotif + TCCTTTGTGTTGGCGGGAAACATTCCCGCCTTTTGTGTCTAG -14.30
119957 Both - GATACTGTAGAGGGAGATTTAATCTCCCTTTTTAAGAGCG -9.70
121211 Both - TAACTAACATAGCCCTGCCCGAAAGGGTAGGGCaTTTTTGTATAAGG -16.00
130888 Rnamotif - GGTGGTGATCTGGCAGGAAAACCCTGCCTGCCTTTTGTTGGAAT -10.30
132265 Both - TTTAACACTAGGCCCTGCCCGAAAGGGTGGGGCtTTTTGCATTAGGA -14.20

## Sheet: TableS5F
Supplementary Table S5F: Rho-independent terminators in Escherichia phage vB_EcoM_118_SA_NWU. Loops and stem are shown in red and blue, respectively
2269 Both + ATTGGAGATACTAGCCCTCTGACGAGGGCTATTTTGTTATACT -14.00
6830 Both + TCATCCCATATGGGGAGGGGGTTCTCCCCCTCCCCTTTTTATTTATT -18.20
10659 Rnamotif - CATATTGTGCAGCCATCAGTTTGGTGGCgaTGTTATTATCTT -9.30
11839 Both + TTTTAGCATAAGCCTCACCTTAGGGTGGGGCTTTTTGCTTTTA -15.40
12722 Both + GGATAATCTAAGGGCCGGATTCCTTTTCTGGGATCTGGCCCTTTTTATTATGAG -13.40
15120 Rnamotif + AAACTGTGCAGGGGGGCTCCGGCCCCCTTTATTTTATCG -14.90
26033 Both + GTAACTGTTTTGCCCTCGCTTCGGCGGGGGCTTTTTGTTTGTA -16.90
31542 Both + AACCTTTAAAGCCCCGCTTCGGCGGGGTTTATTTTTATG -13.10
40656 Both - AATGGTTTTACCCGCCTCAATTTCTTGAGAGGTGGTTATCTTGCCAC -11.00
41051 Both + TAATATATCTAACCGCTCCTGACGGGGCGGTTTTCTTATCTGGA -14.20
46741 Both - ATAAAAAGAAAGGGGCCAAACGGCCCCTTTTTATTTACC -13.50
46742 Both + GTAAATAAAAAGGGGCCGTTTGGCCCCTTTCTTTTTATA -13.50
57955 Both + TCTAAGACCTCCCCCGCTTCGGCGGGGaTTTTCTATTTGG -13.50
64654 Both + TTTAACACTAGGCCCTGCCCGAAAGGGTGGGGCTTTTTGCATTAG -14.20
66034 Rnamotif + GGTGGTGATCTGGCAGGAAAACCCTGCCTGCCTTTTGTTGGAAT -10.30
75708 Both + TAACTAACATAGCCCTGCCCGAAAGGGTAGGGCaTTTTTGTATAAG -16.00
76969 Rnamotif + GATACTGTAGAGGGAGATTTAATCTCCCTTTTTAAGAGCG -9.70
81230 Both - TCCTTTGTGTTGGCGGGAAACATTCCCGCCTTTTGTGTCTAG -14.30
83244 Both + TAACAACCAACGCCCCGCCATCGTGCGGGGCTTTTTATTTCTA -15.90
84890 Both - GTTTAACAATAAGGCGGCAAATATGCCGCCTgTTACCTGATTAAA -15.30
84894 Rnamotif + ATCAGGTAACAGGCGGCATATTTGCCGCCTTATTGTTAAAC -14.50
85660 Rnamotif - TTTAAAAGATAGGCCCCCATGATCGGGGGCCgcTCTTAGTTACTT -17.40
85663 Rnamotif + TAACTAAGAGCGGCCCCCGATCATGGGGGCCTATCTTTTAAAA -16.90
86758 Both - ATATTGCTGCAGGCCCTGCTAGGGGCCTTATTTTGCATT -11.70
86794 Both - AAAATAATAAAGGCCATGCAACCGCATGGCCtTTATGTGATTATA -15.60
86797 Both + AATCACATAAAGGCCATGCGGTTGCATGGCCTTTATTATTTTG -15.60
89577 Rnamotif + GTACTGATTTTGGGGTTGACTTGTTCGGCCCCTTTTGCTATTCT -12.40
90947 Both + ACTAAACTATCAGGGGCTTTAAAAGGCCCCTTTCTTTTTGTCTG -12.80
91725 Erpin - ATAATATAAAAGCAGGGCAACTATTAGAAGATCTATAGTTGCCTTGCTTGTTATGTCATG -11.30
94319 Both - TAAGACACCTAGGACGCTCTGTGGCGTCCTTTTCTTTATCT -11.20
99472 Both - AATGATGAGAAGGTTGTAGATGCTGCAGCCaTTTTGAACGCTC -10.20
105740 Both - TTAATCTTAAAGCCCTCTTCGGAGGGCTTTTATGATCTG -11.80
107268 Rnamotif + TAGATATTTAAGGGTGGAATAACCACCCTTTTGTATTACT -10.60
109262 Rnamotif - ACTTGACAAAAGCCACAAGGATGTGGCaTATTGTTGTTAC -9.30
109264 Rnamotif + AACAACAATATGCCACATCCTTGTGGCTTTTGTCAAGTA -9.90
113595 Rnamotif - ATAATTTTAAAGGGGCTTCGGCCCCaTTTTAGAGGTAG -11.10
120594 Both - TAACAAGTATAGGGAGGCGCAAGCCTCCCTTTTCCTTTTGG -15.50
128299 Both - TTTAATAACATAGCCGGGGCGATCCCGGCTTTACTTGTTTCGG -13.40
128302 Rnamotif + AAACAAGTAAAGCCGGGATCGCCCCGGCTATGTTATTAAA -12.50

## Sheet: TableS5G
Supplementary Table S5G:Rho-independent terminators in Escherichia phage vB_EcoM_336V_SA_NWU. Loops and stem are shown in red and blue, respectively
12807 Rnamotif + TAACAGTTGCACCCCGTTCTGCGGGGgTGTTATTGTATA -10.50
16749 Both + AATCTATCAAAGCTGCATCTTCAATAGGTGCAGCcTTTTAAAAGGAG -12.00
17306 Both + TAGCAATAGAACCCGCTTCGGCGGGTTTTTTCATATC -9.80
17626 Both - AATAAAACAAAGGCACCCACTTGGGTGCCTTTTCTATTTTA -14.50
17627 Both + AAAATAGAAAAGGCACCCAAGTGGGTGCCTTTGTTTTATTC -14.50
17943 Rnamotif - AAACCACTCAAGGGGCTTCGGCCCCTTTCTTATTAGG -10.60
19272 Both - ATCTGAACAAAGCCTCCTGTTTCAGGGGGCTTTTCTTTTATAG -13.40
22044 Rnamotif - GTAAATAATAACCCGCTTCGGCGGGTTTTTTATTGAC -9.80
26581 Both - TGATATACTTATACTCCCTTTTCGGAGGGAGTATTTTAAGGAGGG -11.60
36210 Rnamotif - TGATGAAACTAGGGGCTTCGGCCCCTTTTTATTGAGG -10.60
41538 Both - ACAATGTGCAAGGCGGGGTTAGACCGCCTTTTGTTTTTTA -9.90
42330 Both - TCTAATAATCAGGGAGCTTATTGCTCCCTTTTTTATTGAC -11.90
44665 Rnamotif - TATGATATTATGCCTACCTACTTAATGAGGTAGGCTTTTTAGGAGGC -13.90
57870 Rnamotif + AGTATTTACTAGCCTCCTTATTGGAGGCTTTTTGCTATCT -11.90
64315 Rnamotif - CTTCAAGTTCTGCGGCTGCACGTGCATCTGCGGCTGCTTTTTCTACAGC -13.40
66153 Both + TTAATATTAGAGGCTCGTCCGTGATGGGCGAGCCTTTTCTGTTTAC -13.60
70636 Erpin - TCTAATGATAAAAAGGGCATTTCTGCCCTTTaTTTATTATTGAAT -11.20
73444 Both + TTAATAAAATACCTCGCTTCGGCGGGGTTTTTTCGTTTC -10.10
75773 Rnamotif + CCATACAGCCCTGCCAGTCCGTGTGACTGGCGTTAATTATGGTG -12.30
80530 Rnamotif - CAGCATCATCAGGGAACACAAGTGTTCCCgaTTTTGCAATATA -10.10
80657 Rnamotif - ATAATACAATTGATGGTTGTTTCAACCATCaTGTTATTTTGAC -10.20
80659 Rnamotif + CAAAATAACATGATGGTTGAAACAACCATCaaTTGTATTATAAC -10.20
86372 Both - GTGTTTAGCAAGATAGATCATTGCCTGATCTATCTTTTGCTTTTCAC -9.30
88957 Rnamotif - AAGGGCTTTTCTCAGGGTTGGTATCAACCCTGATTCTGTCTCAAT -11.50
93982 Rnamotif - ATAAAAAGAAAGCCCCTTTCGGGGCTTCTGTTACCGT -10.10
93983 Both + CGGTAACAGAAGCCCCGAAAGGGGCTTTCTTTTTATG -11.00
96700 Both - ATAAAAGAAAAGGGAACCTTTGCGGGTTCCCTTTTTTATTAGTC -13.00
96701 Both + ACTAATAAAAAAGGGAACCCGCAAAGGTTCCCTTTTCTTTTATAAA -13.30
99391 Both - AGAACTTGCTGCTTTAGCTGTTACTAAGGCTGGAGaaTTTTACAATCTT -9.20
117126 Both - TTAATAAATGAGCCTCCTTCGGGAGGCTATTTTATAGGA -11.80
120438 Rnamotif + TAAGTTACTGTCTACCACAACTTGTTCTATGTGGTAGccTTTTATCTGTAT -9.60
121601 Rnamotif - GTTAGTGGTTGTAGCCACGGTTGTCGTGGCTGTTTTAACCAGAA -12.40
123587 Both - TAAAACTTAAAGGCGCACTTTGCGCCTTTTTTGATTTT -9.70
123588 Both + AAATCAAAAAAGGCGCAAAGTGCGCCTTTAAGTTTTAT -9.70
133475 Rnamotif - TGCTATTGTTTGCCTTCTCACGGAAGGCTTTAATTCCTGC -9.50
136383 Rnamotif - TCCATAACAAATGCCCCTTGCGGGGCATCTTTATTAGAA -11.30
136384 Rnamotif + TCTAATAAAGATGCCCCGCAAGGGGCATTTGTTATGGAG -12.20
140878 Both - ACCTTACAAATAGCGGGAACTATTCCCGCTTTATGTAACATAT -11.90
145368 Both - TCTTTATATGAGCGGCACCATTGCCGCTATATTATTAAT -10.20
145555 Both - ATGTAAAAAGAAAGGGCGCTAGATGCGCCCTTgTTATGTTAATCCT -15.80
145560 Both + TAACATAACAAGGGCGCATCTAGCGCCCTTTCTTTTTACA -12.60
149385 Both - ATTGCGTTTAATGGGGCGTTACCGCCCCGcTTATGGTTTATT -12.60
149864 Both + TAAGATAAATAAACAGGGCTTGTTTTTGTCCTGTTTTTTGTTATACTT -11.40
151053 Both - GCAAAAAGAAAGGGCGCTTGATGCGCCCccTTATTTTGTTGT -13.20
151056 Both + ACAAAATAAGGGGGCGCATCAAGCGCCCTTTCTTTTTGCC -12.60
